# Supplementary material for: Topological Cluster Analysis Reveals the Systemic Organization of the Caenorhabditis elegans Connectome
Source: PLoS Comput Biol. 2011 May 19;7(5):e1001139. doi: 10.1371/journal.pcbi.1001139 (PMC3098222; doi:10.1371/journal.pcbi.1001139)
Supplement: Table S1 — The complete list of neuronal affiliation for each cluster in the C. elegans connectome. (0.03 MB XLS) [file pcbi.1001139.s007.xls]

## Sheet: SI Table 1
11	12	13	21	22
ADAL	ALA	ADEL	ALML	AS02
ADAR	AUAL	ADER	ALMR	AS03
ADFL	AUAR	AQR	AS01	AS04
ADFR	AVEL	AVKL	AS07	AS05
ADLL	AVER	AVKR	AS08	AS06
ADLR	BAGL	AVL	AS09	AVFL
AFDL	BAGR	DVC	AS10	AVFR
AFDR	CEPDL	PVPL	AS11	AVHL
AIAL	CEPDR	PVPR	AVAL	AVHR
AIAR	CEPVL	PVT	AVAR	DA02
AIBL	CEPVR	RIGL	AVBL	DA03
AIBR	IL1DL	RIGR	AVBR	DA04
AIML	IL1DR	RMFL	AVDL	DA05
AIMR	IL1L	RMFR	AVDR	DB01
AINL	IL1R		AVG	DB02
AINR	IL1VL		AVJL	DB03
AIYL	IL1VR		AVJR	DB04
AIYR	IL2DL		AVM	DD01
AIZL	IL2DR		BDUL	DD02
AIZR	IL2L		BDUR	DD03
ALNL	IL2R		DA01	DD04
ALNR	IL2VL		DA06	DD05
ASEL	IL2VR		DA07	SABD
ASER	OLLL		DA08	VA01
ASGL	OLLR		DA09	VA02
ASGR	OLQDL		DB05	VA03
ASHL	OLQDR		DB06	VA04
ASHR	OLQVL		DB07	VA05
ASIL	OLQVR		DD06	VA06
ASIR	RIAL		DVA	VA07
ASJL	RIAR		DVB	VA08
ASJR	RIBL		FLPL	VA09
ASKL	RIBR		FLPR	VB01
ASKR	RICL		LUAL	VB02
AWAL	RICR		LUAR	VB03
AWAR	RIH		PDA	VB04
AWBL	RIPL		PDB	VB05
AWBR	RIPR		PDEL	VB06
AWCL	RIS		PDER	VB08
AWCR	RIVL		PHAL	VB09
HSNL	RIVR		PHAR	VC01
HSNR	RMDDL		PHBL	VC02
PLNL	RMDDR		PHBR	VC03
PLNR	RMDL		PHCL	VC04
PVQL	RMDR		PHCR	VC05
PVQR	RMDVL		PLML	VD01
RIML	RMDVR		PLMR	VD02
RIMR	RMED		PQR	VD03
RIR	RMEL		PVCL	VD04
SAADL	RMER		PVCR	VD05
SAADR	RMEV		PVDL	VD06
SAAVL	RMGL		PVDR	VD07
SAAVR	RMGR		PVM	VD08
SMBDL	RMHL		PVNL	VD09
SMBDR	RMHR		PVNR	VD10
SMBVL	SIADL		PVR
SMBVR	SIADR		PVWL
	SIAVL		PVWR
	SIAVR		RID
	SIBDL		RIFL
	SIBDR		RIFR
	SIBVL		SABVL
	SIBVR		SABVR
	SMDDL		SDQL
	SMDDR		SDQR
	SMDVL		VA10
	SMDVR		VA11
	URADL		VA12
	URADR		VB07
	URAVL		VB10
	URAVR		VB11
	URBL		VD11
	URBR		VD12
	URXL		VD13
	URXR
	URYDL
	URYDR
	URYVL
	URYVR
